# Supplementary material for: Iron Regulates Cellular Proliferation by Enhancing the Expression of Glucose Transporter GLUT3 in the Liver
Source: Cells. 2024 Jul 4;13(13):1147. doi: 10.3390/cells13131147 (PMC11240476; doi:10.3390/cells13131147)
Supplement: Supplementary file 1 [file cells-13-01147-s001.zip]

Archive with 1 entries (1 files):
- cells-3015859-supplementary.pdf
